# Supplementary material for: Bending for love: losses and gains of sexual dimorphisms are strictly correlated with changes in the mounting position of sepsid flies (Sepsidae: Diptera)
Source: BMC Evol Biol. 2008 May 21;8:155. doi: 10.1186/1471-2148-8-155 (PMC2409323; doi:10.1186/1471-2148-8-155)
Supplement: Additional file 1 — Table 1. List of species and Genbank accession numbers for 10 genes. [file 1471-2148-8-155-S1.xls]

## Sheet: Table 1
Table 1 - List of species and the respective Genbank numbers for 10 genes.
Species name	12S	16S	COII	COI	CYTB	18S	28S	AATS	EF1a	H3
Gluma nitida McAlpine 1991 (Coelopidae)	EU435516	AY048533	EU435844	EU435770	EU435902	EU435622	EU435695	EU436028	AF403468	(N/A)
Willistoniella pleuropunctata (Wiedemann, 1824) (Ropalomeridae)	EU435519	EU435573	EU435847	EU435773	EU435905	EU435625	EU435698	(N/A)	EU435973	(N/A)
Australosepsis frontalis (Walker, 1860)	EU435525	EU435579	EU435853	EU435778	EU435911	EU435631	EU435704	EU436035	EU435978	EU436090
Australosepsis niveipennis (Becker, 1903)	EU435526	EU435580	EU435854	EU435779	EU435912	EU435632	EU435705	EU436036	EU435979	EU436091
Decachaetophora aeneipes (de Meijere, 1913)	EU435527	EU435581	EU435855	EU435780	EU435913	EU435633	EU435706	EU436037	EU435980	(N/A)
Dicranosepsis emiliae Ozerov, 1992	EU435532	EU435585	EU435860	EU435785	EU435918	EU435638	EU435711	EU436042	EU435985	EU436095
Dicranosepsis hamata (de Meijere, 1911)	EU435533	EU435586	EU435861	EU435786	EU435919	EU435639	EU435712	EU436043	EU435986	EU436096
Meroplius fukuharai (Iwasa, 1984)	EU435539	EU435592	EU435867	EU435792	EU435924	EU435645	EU435718	EU436049	EU435992	EU436101
Nemopoda nitidula (Fallén, 1820)	AJ844291	AJ843096	AJ841752	AJ832107/	EU435927	EU435648	EU435722	EU436052	AJ829533	EU436103
				EU435827
Orygma luctuosum Meigen, 1830	AJ844289	AJ843094	AJ841750	AJ832105/	EU435929	EU435649	EU435723	EU436053	AJ829536	(N/A)
				EU435828
Parapalaeosepsis plebeia (de Meijere, 1906)	EU435545	EU435596	EU435873	EU435799	EU435932	EU435650	EU435724	(N/A)	AJ829534	(N/A)
Saltella sphondylii (Schrank, 1803)	AJ844292	AJ843097	AJ841753	AJ832108/	EU435938	EU435653	EU435727	(N/A)	EU435998	EU436105
				EU435829
Sepsis biflexuosa Strobl, 1893	EU435551	EU435601	EU435878	EU435804	EU435939	EU435659	EU435733	EU436059	AJ829535	EU436110
Sepsis cynipsea (Linnaeus, 1758)	EU435553	EU435602	EU435880	EU435805	EU435941	EU435660	EU435734	EU436060	(N/A)	(N/A)
Sepsis dissimilis Brunetti, 1909	EU435554	EU435603	EU435881	EU435806	EU435942	EU435661	EU435736	(N/A)	EU436005	EU436111
Sepsis flavimana Meigen, 1826	EU435557	(N/A)	EU435884	EU435809	EU435945	EU435662	EU435737	(N/A)	EU436006	(N/A)
Sepsis fulgens Meigen, 1826	EU435558	EU435606	EU435885	EU435810	EU435946	EU435665	EU435740	EU436063	EU436009	EU436113
Allosepsis indica Wiedemann, 1824	EU435559	EU435607	EU435886	EU435811	EU435947	EU435666	EU435741	EU436064	EU436010	EU436114
Sepsis lateralis Wiedemann, 1830	EU435560	EU435608	EU435887	EU435812	EU435948	EU435667	EU435742	EU436065	EU436011	EU436115
Sepsis monostigma Thomson, 1869	EU435561	EU435609	EU435888	EU435813	EU435949	EU435669	EU435744	(N/A)	EU436013	(N/A)
Sepsis neocynipsea Melander & Spuler, 1917	EU435563	EU435611	EU435890	EU435815	EU435951	EU435671	EU435746	EU436067	EU436015	EU436117
Sepsis nitens Wiedemann, 1824	EU435564	EU435612	EU435891	EU435816	EU435952	EU435672	EU435747	(N/A)	EU436016	EU436118
Sepsis orthocnemis Frey, 1908	EU435565	EU435613	EU435892	EU435817	EU435953	EU435673	EU435748	EU436068	EU436017	EU436119
Sepsis punctum (Fabricius, 1794)	EU435566	EU435614	EU435893	EU435831	EU435954	EU435674	EU435749	EU436069	EU436018	EU436120
Sepsis secunda Melander & Spuler, 1917	EU435567	EU435615	EU435894	EU435818	EU435955	EU435675	EU435750	(N/A)	EU436019	EU436121
Themira annulipes (Meigen, 1826)	AJ844294	AJ843099	AJ841755	AJ832110/	EU435959	EU435679	EU435754	EU436072	AJ829538	EU436124
				EU435832
Themira biloba Andersson, 1975	AJ844296	AJ843101	AJ841757	AJ832112/	EU435961	EU435681	EU435756	EU436074	AJ829540	(N/A)
				EU435834
Themira flavicoxa Melander & Spuler, 1917	AJ844297	AJ843102	AJ841758	EU435822	EU435962	EU435682	EU435757	EU436075	AJ829541	(N/A)
Themira leachi (Meigen, 1826)	AJ844299	AJ843104	(N/A)	EU435823	EU435963	EU435683	EU435758	EU436076	EU436023	(N/A)
Themira lucida (Staeger in Schixdte, 1844)	AJ844300	AJ843105	AJ841760	AJ832115/	EU435964	EU435684	EU435759	EU436077	AJ829542	(N/A)
				EU435835
Themira minor (Haliday, 1833)	AJ844301	AJ843106	AJ841761	AJ832116/	EU435965	EU435685	EU435760	EU436078	AJ829543	(N/A)
				EU435836
Themira putris (Linnaeus, 1758)	AJ844304	AJ843109	AJ841764	AJ832119/	EU435968	EU435688	EU435763	EU436081	AJ829546	(N/A)
				EU435839
Themira superba (Haliday, 1833)	AJ844305	AJ843110	AJ841765	AJ832120/	EU435969	EU435689	EU435764	EU436082	AJ829547	(N/A)
				EU435840
